# Supplementary material for: Exploratory assessment of parental physical disease categories as predictors of documented physical child abuse
Source: Eur J Pediatr. 2023 Nov 13;183(2):663–75. doi: 10.1007/s00431-023-05317-1 (PMC10912441; doi:10.1007/s00431-023-05317-1)
Supplement: Supplementary file 1 — Supplementary file1 (XLSX 230 KB) [file 431_2023_5317_MOESM1_ESM.xlsx]

## Sheet: diagUsedExport
Diagnosis	Unspecific, FALSE = not unspecific, TRUE = unspecific	Cluster	Category	Left out of categorization, TRUE = left out
DC00	FALSE	Cancers	Cancer
DC000	FALSE	Cancers	Cancer
DC001	FALSE	Cancers	Cancer
DC002	FALSE	Cancers	Cancer
DC003	FALSE	Cancers	Cancer
DC004	FALSE	Cancers	Cancer
DC005	FALSE	Cancers	Cancer
DC006	FALSE	Cancers	Cancer
DC006M	FALSE	Cancers	Cancer
DC008	FALSE	Cancers	Cancer
DC009	FALSE	Cancers	Cancer
DC009M	FALSE	Cancers	Cancer
DC009X	FALSE	Cancers	Cancer
DC01	FALSE	Cancers	Cancer
DC019	FALSE	Cancers	Cancer
DC019M	FALSE	Cancers	Cancer
DC019X	FALSE	Cancers	Cancer
DC02	FALSE	Cancers	Cancer
DC020	FALSE	Cancers	Cancer
DC021	FALSE	Cancers	Cancer
DC021A	FALSE	Cancers	Cancer
DC021B	FALSE	Cancers	Cancer
DC021M	FALSE	Cancers	Cancer
DC022	FALSE	Cancers	Cancer
DC022A	FALSE	Cancers	Cancer
DC023	FALSE	Cancers	Cancer
DC024	FALSE	Cancers	Cancer
DC024M	FALSE	Cancers	Cancer
DC028	FALSE	Cancers	Cancer
DC028M	FALSE	Cancers	Cancer
DC029	FALSE	Cancers	Cancer
DC029M	FALSE	Cancers	Cancer
DC029X	FALSE	Cancers	Cancer
DC03	FALSE	Cancers	Cancer
DC030	FALSE	Cancers	Cancer
DC030M	FALSE	Cancers	Cancer
DC031	FALSE	Cancers	Cancer
DC031D	FALSE	Cancers	Cancer
DC031M	FALSE	Cancers	Cancer
DC035C	FALSE	Cancers	Cancer
DC039	FALSE	Cancers	Cancer
DC04	FALSE	Cancers	Cancer
DC040	FALSE	Cancers	Cancer
DC041	FALSE	Cancers	Cancer
DC048	FALSE	Cancers	Cancer
DC048M	FALSE	Cancers	Cancer
DC049	FALSE	Cancers	Cancer
DC049M	FALSE	Cancers	Cancer
DC049X	FALSE	Cancers	Cancer
DC05	FALSE	Cancers	Cancer
DC050	FALSE	Cancers	Cancer
DC050M	FALSE	Cancers	Cancer
DC051	FALSE	Cancers	Cancer
DC051M	FALSE	Cancers	Cancer
DC052	FALSE	Cancers	Cancer
DC052M	FALSE	Cancers	Cancer
DC058	FALSE	Cancers	Cancer
DC059	FALSE	Cancers	Cancer
DC059M	FALSE	Cancers	Cancer
DC06	FALSE	Cancers	Cancer
DC060	FALSE	Cancers	Cancer
DC060M	FALSE	Cancers	Cancer
DC061	FALSE	Cancers	Cancer
DC061M	FALSE	Cancers	Cancer
DC062	FALSE	Cancers	Cancer
DC068	FALSE	Cancers	Cancer
DC069	FALSE	Cancers	Cancer
DC069M	FALSE	Cancers	Cancer
DC069X	FALSE	Cancers	Cancer
DC07	FALSE	Cancers	Cancer
DC079	FALSE	Cancers	Cancer
DC079M	FALSE	Cancers	Cancer
DC079X	FALSE	Cancers	Cancer
DC08	FALSE	Cancers	Cancer
DC080	FALSE	Cancers	Cancer
DC080M	FALSE	Cancers	Cancer
DC081	FALSE	Cancers	Cancer
DC088	FALSE	Cancers	Cancer
DC088M	FALSE	Cancers	Cancer
DC089	FALSE	Cancers	Cancer
DC089M	FALSE	Cancers	Cancer
DC089X	FALSE	Cancers	Cancer
DC09	FALSE	Cancers	Cancer
DC090	FALSE	Cancers	Cancer
DC090A	FALSE	Cancers	Cancer
DC090B	FALSE	Cancers	Cancer
DC090M	FALSE	Cancers	Cancer
DC091	FALSE	Cancers	Cancer
DC091A	FALSE	Cancers	Cancer
DC091B	FALSE	Cancers	Cancer
DC091M	FALSE	Cancers	Cancer
DC092	FALSE	Cancers	Cancer
DC092M	FALSE	Cancers	Cancer
DC098	FALSE	Cancers	Cancer
DC098M	FALSE	Cancers	Cancer
DC099	FALSE	Cancers	Cancer
DC099M	FALSE	Cancers	Cancer
DC099X	FALSE	Cancers	Cancer
DC10	FALSE	Cancers	Cancer
DC100	FALSE	Cancers	Cancer
DC100M	FALSE	Cancers	Cancer
DC101	FALSE	Cancers	Cancer
DC102	FALSE	Cancers	Cancer
DC102M	FALSE	Cancers	Cancer
DC103	FALSE	Cancers	Cancer
DC103M	FALSE	Cancers	Cancer
DC104	FALSE	Cancers	Cancer
DC104A	FALSE	Cancers	Cancer
DC104B	FALSE	Cancers	Cancer
DC108	FALSE	Cancers	Cancer
DC108M	FALSE	Cancers	Cancer
DC109	FALSE	Cancers	Cancer
DC109M	FALSE	Cancers	Cancer
DC109X	FALSE	Cancers	Cancer
DC11	FALSE	Cancers	Cancer
DC110	FALSE	Cancers	Cancer
DC111	FALSE	Cancers	Cancer
DC111M	FALSE	Cancers	Cancer
DC112	FALSE	Cancers	Cancer
DC113	FALSE	Cancers	Cancer
DC118	FALSE	Cancers	Cancer
DC118M	FALSE	Cancers	Cancer
DC119	FALSE	Cancers	Cancer
DC119M	FALSE	Cancers	Cancer
DC119X	FALSE	Cancers	Cancer
DC12	FALSE	Cancers	Cancer
DC129	FALSE	Cancers	Cancer
DC129M	FALSE	Cancers	Cancer
DC129X	FALSE	Cancers	Cancer
DC13	FALSE	Cancers	Cancer
DC130	FALSE	Cancers	Cancer
DC131	FALSE	Cancers	Cancer
DC132	FALSE	Cancers	Cancer
DC138	FALSE	Cancers	Cancer
DC138M	FALSE	Cancers	Cancer
DC139	FALSE	Cancers	Cancer
DC139M	FALSE	Cancers	Cancer
DC139X	FALSE	Cancers	Cancer
DC14	FALSE	Cancers	Cancer
DC140	FALSE	Cancers	Cancer
DC140M	FALSE	Cancers	Cancer
DC140X	FALSE	Cancers	Cancer
DC141	FALSE	Cancers	Cancer
DC141M	FALSE	Cancers	Cancer
DC142	FALSE	Cancers	Cancer
DC148	FALSE	Cancers	Cancer
DC15	FALSE	Cancers	Cancer
DC150	FALSE	Cancers	Cancer
DC151	FALSE	Cancers	Cancer
DC152	FALSE	Cancers	Cancer
DC153	FALSE	Cancers	Cancer
DC153M	FALSE	Cancers	Cancer
DC154	FALSE	Cancers	Cancer
DC154M	FALSE	Cancers	Cancer
DC155	FALSE	Cancers	Cancer
DC155M	FALSE	Cancers	Cancer
DC156	FALSE	Cancers	Cancer
DC158	FALSE	Cancers	Cancer
DC158M	FALSE	Cancers	Cancer
DC159	FALSE	Cancers	Cancer
DC159M	FALSE	Cancers	Cancer
DC159X	FALSE	Cancers	Cancer
DC16	FALSE	Cancers	Cancer
DC160	FALSE	Cancers	Cancer
DC160M	FALSE	Cancers	Cancer
DC161	FALSE	Cancers	Cancer
DC161M	FALSE	Cancers	Cancer
DC162	FALSE	Cancers	Cancer
DC162M	FALSE	Cancers	Cancer
DC163	FALSE	Cancers	Cancer
DC163M	FALSE	Cancers	Cancer
DC164	FALSE	Cancers	Cancer
DC165	FALSE	Cancers	Cancer
DC166	FALSE	Cancers	Cancer
DC168	FALSE	Cancers	Cancer
DC168M	FALSE	Cancers	Cancer
DC169	FALSE	Cancers	Cancer
DC169M	FALSE	Cancers	Cancer
DC169X	FALSE	Cancers	Cancer
DC17	FALSE	Cancers	Cancer
DC170	FALSE	Cancers	Cancer
DC170M	FALSE	Cancers	Cancer
DC171	FALSE	Cancers	Cancer
DC171M	FALSE	Cancers	Cancer
DC172	FALSE	Cancers	Cancer
DC172M	FALSE	Cancers	Cancer
DC173	FALSE	Cancers	Cancer
DC178	FALSE	Cancers	Cancer
DC178M	FALSE	Cancers	Cancer
DC179	FALSE	Cancers	Cancer
DC179M	FALSE	Cancers	Cancer
DC179X	FALSE	Cancers	Cancer
DC18	FALSE	Cancers	Cancer
DC180	FALSE	Cancers	Cancer
DC180A	FALSE	Cancers	Cancer
DC180M	FALSE	Cancers	Cancer
DC181	FALSE	Cancers	Cancer
DC181M	FALSE	Cancers	Cancer
DC182	FALSE	Cancers	Cancer
DC182M	FALSE	Cancers	Cancer
DC183	FALSE	Cancers	Cancer
DC183M	FALSE	Cancers	Cancer
DC184	FALSE	Cancers	Cancer
DC184M	FALSE	Cancers	Cancer
DC185	FALSE	Cancers	Cancer
DC185M	FALSE	Cancers	Cancer
DC186	FALSE	Cancers	Cancer
DC186M	FALSE	Cancers	Cancer
DC187	FALSE	Cancers	Cancer
DC187M	FALSE	Cancers	Cancer
DC188	FALSE	Cancers	Cancer
DC188A	FALSE	Cancers	Cancer
DC188M	FALSE	Cancers	Cancer
DC189	FALSE	Cancers	Cancer
DC189M	FALSE	Cancers	Cancer
DC189X	FALSE	Cancers	Cancer
DC19	FALSE	Cancers	Cancer
DC199	FALSE	Cancers	Cancer
DC20	FALSE	Cancers	Cancer
DC209	FALSE	Cancers	Cancer
DC209	FALSE	Cancers	Cancer
DC209M	FALSE	Cancers	Cancer
DC209X	FALSE	Cancers	Cancer
DC21	FALSE	Cancers	Cancer
DC210	FALSE	Cancers	Cancer
DC210D	FALSE	Cancers	Cancer
DC210E	FALSE	Cancers	Cancer
DC210H	FALSE	Cancers	Cancer
DC210J	FALSE	Cancers	Cancer
DC210K	FALSE	Cancers	Cancer
DC210L	FALSE	Cancers	Cancer
DC210M	FALSE	Cancers	Cancer
DC210R	FALSE	Cancers	Cancer
DC210W	FALSE	Cancers	Cancer
DC210X	FALSE	Cancers	Cancer
DC210Z	FALSE	Cancers	Cancer
DC211	FALSE	Cancers	Cancer
DC211M	FALSE	Cancers	Cancer
DC211X	FALSE	Cancers	Cancer
DC212	FALSE	Cancers	Cancer
DC212M	FALSE	Cancers	Cancer
DC218	FALSE	Cancers	Cancer
DC218M	FALSE	Cancers	Cancer
DC22	FALSE	Cancers	Cancer
DC220	FALSE	Cancers	Cancer
DC220M	FALSE	Cancers	Cancer
DC221	FALSE	Cancers	Cancer
DC221A	FALSE	Cancers	Cancer
DC221M	FALSE	Cancers	Cancer
DC222	FALSE	Cancers	Cancer
DC222M	FALSE	Cancers	Cancer
DC223	FALSE	Cancers	Cancer
DC223M	FALSE	Cancers	Cancer
DC224	FALSE	Cancers	Cancer
DC224M	FALSE	Cancers	Cancer
DC227	FALSE	Cancers	Cancer
DC227M	FALSE	Cancers	Cancer
DC229	FALSE	Cancers	Cancer
DC229M	FALSE	Cancers	Cancer
DC229X	FALSE	Cancers	Cancer
DC23	FALSE	Cancers	Cancer
DC239	FALSE	Cancers	Cancer
DC239M	FALSE	Cancers	Cancer
DC239X	FALSE	Cancers	Cancer
DC24	FALSE	Cancers	Cancer
DC240	FALSE	Cancers	Cancer
DC240A	FALSE	Cancers	Cancer
DC240B	FALSE	Cancers	Cancer
DC240C	FALSE	Cancers	Cancer
DC240D	FALSE	Cancers	Cancer
DC240E	FALSE	Cancers	Cancer
DC240M	FALSE	Cancers	Cancer
DC241	FALSE	Cancers	Cancer
DC241M	FALSE	Cancers	Cancer
DC248	FALSE	Cancers	Cancer
DC248M	FALSE	Cancers	Cancer
DC249	FALSE	Cancers	Cancer
DC249M	FALSE	Cancers	Cancer
DC249X	FALSE	Cancers	Cancer
DC25	FALSE	Cancers	Cancer
DC250	FALSE	Cancers	Cancer
DC250M	FALSE	Cancers	Cancer
DC251	FALSE	Cancers	Cancer
DC251M	FALSE	Cancers	Cancer
DC252	FALSE	Cancers	Cancer
DC252M	FALSE	Cancers	Cancer
DC253	FALSE	Cancers	Cancer
DC253M	FALSE	Cancers	Cancer
DC254	FALSE	Cancers	Cancer
DC254M	FALSE	Cancers	Cancer
DC257	FALSE	Cancers	Cancer
DC257M	FALSE	Cancers	Cancer
DC258	FALSE	Cancers	Cancer
DC258M	FALSE	Cancers	Cancer
DC259	FALSE	Cancers	Cancer
DC259M	FALSE	Cancers	Cancer
DC259X	FALSE	Cancers	Cancer
DC26	FALSE	Cancers	Cancer
DC260	FALSE	Cancers	Cancer
DC260M	FALSE	Cancers	Cancer
DC261	FALSE	Cancers	Cancer
DC261M	FALSE	Cancers	Cancer
DC268	FALSE	Cancers	Cancer
DC268M	FALSE	Cancers	Cancer
DC269	FALSE	Cancers	Cancer
DC269M	FALSE	Cancers	Cancer
DC269X	FALSE	Cancers	Cancer
DC30	FALSE	Cancers	Cancer
DC300	FALSE	Cancers	Cancer
DC300	FALSE	Cancers	Cancer
DC300A	FALSE	Cancers	Cancer
DC300B	FALSE	Cancers	Cancer
DC300C	FALSE	Cancers	Cancer
DC300M	FALSE	Cancers	Cancer
DC300X	FALSE	Cancers	Cancer
DC301	FALSE	Cancers	Cancer
DC301A	FALSE	Cancers	Cancer
DC301B	FALSE	Cancers	Cancer
DC301M	FALSE	Cancers	Cancer
DC31	FALSE	Cancers	Cancer
DC310	FALSE	Cancers	Cancer
DC310M	FALSE	Cancers	Cancer
DC311	FALSE	Cancers	Cancer
DC312	FALSE	Cancers	Cancer
DC313	FALSE	Cancers	Cancer
DC318	FALSE	Cancers	Cancer
DC318M	FALSE	Cancers	Cancer
DC319	FALSE	Cancers	Cancer
DC319M	FALSE	Cancers	Cancer
DC319X	FALSE	Cancers	Cancer
DC32	FALSE	Cancers	Cancer
DC320	FALSE	Cancers	Cancer
DC320A	FALSE	Cancers	Cancer
DC320M	FALSE	Cancers	Cancer
DC321	FALSE	Cancers	Cancer
DC321A	FALSE	Cancers	Cancer
DC321B	FALSE	Cancers	Cancer
DC321C	FALSE	Cancers	Cancer
DC321D	FALSE	Cancers	Cancer
DC321M	FALSE	Cancers	Cancer
DC322	FALSE	Cancers	Cancer
DC322M	FALSE	Cancers	Cancer
DC323	FALSE	Cancers	Cancer
DC323M	FALSE	Cancers	Cancer
DC328	FALSE	Cancers	Cancer
DC328M	FALSE	Cancers	Cancer
DC329	FALSE	Cancers	Cancer
DC329M	FALSE	Cancers	Cancer
DC329X	FALSE	Cancers	Cancer
DC33	FALSE	Cancers	Cancer
DC334	FALSE	Cancers	Cancer
DC339	FALSE	Cancers	Cancer
DC34	FALSE	Cancers	Cancer
DC340	FALSE	Cancers	Cancer
DC340A	FALSE	Cancers	Cancer
DC340B	FALSE	Cancers	Cancer
DC340M	FALSE	Cancers	Cancer
DC341	FALSE	Cancers	Cancer
DC341M	FALSE	Cancers	Cancer
DC342	FALSE	Cancers	Cancer
DC342M	FALSE	Cancers	Cancer
DC343	FALSE	Cancers	Cancer
DC343M	FALSE	Cancers	Cancer
DC348	FALSE	Cancers	Cancer
DC348M	FALSE	Cancers	Cancer
DC349	FALSE	Cancers	Cancer
DC349M	FALSE	Cancers	Cancer
DC349X	FALSE	Cancers	Cancer
DC37	FALSE	Cancers	Cancer
DC379	FALSE	Cancers	Cancer
DC379M	FALSE	Cancers	Cancer
DC379X	FALSE	Cancers	Cancer
DC38	FALSE	Cancers	Cancer
DC380	FALSE	Cancers	Cancer
DC380A	FALSE	Cancers	Cancer
DC380AM	FALSE	Cancers	Cancer
DC380AX	FALSE	Cancers	Cancer
DC381	FALSE	Cancers	Cancer
DC382	FALSE	Cancers	Cancer
DC383	FALSE	Cancers	Cancer
DC383M	FALSE	Cancers	Cancer
DC384	FALSE	Cancers	Cancer
DC384M	FALSE	Cancers	Cancer
DC384X	FALSE	Cancers	Cancer
DC388	FALSE	Cancers	Cancer
DC388M	FALSE	Cancers	Cancer
DC39	FALSE	Cancers	Cancer
DC390	FALSE	Cancers	Cancer
DC390M	FALSE	Cancers	Cancer
DC398	FALSE	Cancers	Cancer
DC398M	FALSE	Cancers	Cancer
DC399	FALSE	Cancers	Cancer
DC399M	FALSE	Cancers	Cancer
DC399X	FALSE	Cancers	Cancer
DC40	FALSE	Cancers	Cancer
DC400	FALSE	Cancers	Cancer
DC400A	FALSE	Cancers	Cancer
DC400B	FALSE	Cancers	Cancer
DC400C	FALSE	Cancers	Cancer
DC400D	FALSE	Cancers	Cancer
DC400M	FALSE	Cancers	Cancer
DC401	FALSE	Cancers	Cancer
DC401A	FALSE	Cancers	Cancer
DC401B	FALSE	Cancers	Cancer
DC402	FALSE	Cancers	Cancer
DC402A	FALSE	Cancers	Cancer
DC402B	FALSE	Cancers	Cancer
DC402M	FALSE	Cancers	Cancer
DC403	FALSE	Cancers	Cancer
DC403A	FALSE	Cancers	Cancer
DC403B	FALSE	Cancers	Cancer
DC403M	FALSE	Cancers	Cancer
DC408	FALSE	Cancers	Cancer
DC408B	FALSE	Cancers	Cancer
DC409	FALSE	Cancers	Cancer
DC409B	FALSE	Cancers	Cancer
DC409M	FALSE	Cancers	Cancer
DC409X	FALSE	Cancers	Cancer
DC41	FALSE	Cancers	Cancer
DC410	FALSE	Cancers	Cancer
DC410A	FALSE	Cancers	Cancer
DC410B	FALSE	Cancers	Cancer
DC410C	FALSE	Cancers	Cancer
DC410E	FALSE	Cancers	Cancer
DC410F	FALSE	Cancers	Cancer
DC410M	FALSE	Cancers	Cancer
DC411	FALSE	Cancers	Cancer
DC412	FALSE	Cancers	Cancer
DC412A	FALSE	Cancers	Cancer
DC412B	FALSE	Cancers	Cancer
DC412M	FALSE	Cancers	Cancer
DC413	FALSE	Cancers	Cancer
DC413A	FALSE	Cancers	Cancer
DC413B	FALSE	Cancers	Cancer
DC413C	FALSE	Cancers	Cancer
DC413D	FALSE	Cancers	Cancer
DC413E	FALSE	Cancers	Cancer
DC413F	FALSE	Cancers	Cancer
DC413M	FALSE	Cancers	Cancer
DC414	FALSE	Cancers	Cancer
DC414A	FALSE	Cancers	Cancer
DC414B	FALSE	Cancers	Cancer
DC414C	FALSE	Cancers	Cancer
DC414D	FALSE	Cancers	Cancer
DC414E	FALSE	Cancers	Cancer
DC414F	FALSE	Cancers	Cancer
DC414M	FALSE	Cancers	Cancer
DC418	FALSE	Cancers	Cancer
DC418B	FALSE	Cancers	Cancer
DC419	FALSE	Cancers	Cancer
DC419A	FALSE	Cancers	Cancer
DC419B	FALSE	Cancers	Cancer
DC419M	FALSE	Cancers	Cancer
DC419X	FALSE	Cancers	Cancer
DC43	FALSE	Cancers	Cancer
DC430	FALSE	Cancers	Cancer
DC431	FALSE	Cancers	Cancer
DC431A	FALSE	Cancers	Cancer
DC431B	FALSE	Cancers	Cancer
DC431E	FALSE	Cancers	Cancer
DC431F	FALSE	Cancers	Cancer
DC431J	FALSE	Cancers	Cancer
DC431M	FALSE	Cancers	Cancer
DC432	FALSE	Cancers	Cancer
DC432A	FALSE	Cancers	Cancer
DC432B	FALSE	Cancers	Cancer
DC432F	FALSE	Cancers	Cancer
DC432G	FALSE	Cancers	Cancer
DC432M	FALSE	Cancers	Cancer
DC432Z	FALSE	Cancers	Cancer
DC433	FALSE	Cancers	Cancer
DC433E	FALSE	Cancers	Cancer
DC433F	FALSE	Cancers	Cancer
DC433G	FALSE	Cancers	Cancer
DC433H	FALSE	Cancers	Cancer
DC433J	FALSE	Cancers	Cancer
DC433M	FALSE	Cancers	Cancer
DC433Z	FALSE	Cancers	Cancer
DC434	FALSE	Cancers	Cancer
DC434A	FALSE	Cancers	Cancer
DC434B	FALSE	Cancers	Cancer
DC434E	FALSE	Cancers	Cancer
DC434F	FALSE	Cancers	Cancer
DC434G	FALSE	Cancers	Cancer
DC434K	FALSE	Cancers	Cancer
DC434M	FALSE	Cancers	Cancer
DC434Z	FALSE	Cancers	Cancer
DC435	FALSE	Cancers	Cancer
DC435A	FALSE	Cancers	Cancer
DC435B	FALSE	Cancers	Cancer
DC435C	FALSE	Cancers	Cancer
DC435E	FALSE	Cancers	Cancer
DC435F	FALSE	Cancers	Cancer
DC435G	FALSE	Cancers	Cancer
DC435H	FALSE	Cancers	Cancer
DC435K	FALSE	Cancers	Cancer
DC435L	FALSE	Cancers	Cancer
DC435M	FALSE	Cancers	Cancer
DC435Z	FALSE	Cancers	Cancer
DC436	FALSE	Cancers	Cancer
DC436A	FALSE	Cancers	Cancer
DC436B	FALSE	Cancers	Cancer
DC436C	FALSE	Cancers	Cancer
DC436E	FALSE	Cancers	Cancer
DC436F	FALSE	Cancers	Cancer
DC436G	FALSE	Cancers	Cancer
DC436H	FALSE	Cancers	Cancer
DC436K	FALSE	Cancers	Cancer
DC436M	FALSE	Cancers	Cancer
DC436Z	FALSE	Cancers	Cancer
DC437	FALSE	Cancers	Cancer
DC437A	FALSE	Cancers	Cancer
DC437B	FALSE	Cancers	Cancer
DC437C	FALSE	Cancers	Cancer
DC437E	FALSE	Cancers	Cancer
DC437F	FALSE	Cancers	Cancer
DC437G	FALSE	Cancers	Cancer
DC437H	FALSE	Cancers	Cancer
DC437J	FALSE	Cancers	Cancer
DC437M	FALSE	Cancers	Cancer
DC437Z	FALSE	Cancers	Cancer
DC438	FALSE	Cancers	Cancer
DC438E	FALSE	Cancers	Cancer
DC438F	FALSE	Cancers	Cancer
DC438J	FALSE	Cancers	Cancer
DC438K	FALSE	Cancers	Cancer
DC438M	FALSE	Cancers	Cancer
DC438Z	FALSE	Cancers	Cancer
DC439	FALSE	Cancers	Cancer
DC439E	FALSE	Cancers	Cancer
DC439F	FALSE	Cancers	Cancer
DC439G	FALSE	Cancers	Cancer
DC439J	FALSE	Cancers	Cancer
DC439K	FALSE	Cancers	Cancer
DC439M	FALSE	Cancers	Cancer
DC439X	FALSE	Cancers	Cancer
DC439Z	FALSE	Cancers	Cancer
DC44	FALSE	Other	Other
DC440	FALSE	Other	Other
DC440D	FALSE	Other	Other
DC440E	FALSE	Other	Other
DC440F	FALSE	Other	Other
DC440H	FALSE	Other	Other
DC440J	FALSE	Other	Other
DC440K	FALSE	Other	Other
DC440L	FALSE	Other	Other
DC440M	FALSE	Other	Other
DC440Q	FALSE	Other	Other
DC440T	FALSE	Other	Other
DC440W	FALSE	Other	Other
DC440Z	FALSE	Other	Other
DC441	FALSE	Other	Other
DC441A	FALSE	Other	Other
DC441B	FALSE	Other	Other
DC441D	FALSE	Other	Other
DC441E	FALSE	Other	Other
DC441F	FALSE	Other	Other
DC441G	FALSE	Other	Other
DC441H	FALSE	Other	Other
DC441J	FALSE	Other	Other
DC441K	FALSE	Other	Other
DC441P	FALSE	Other	Other
DC441T	FALSE	Other	Other
DC441Z	FALSE	Other	Other
DC442	FALSE	Other	Other
DC442A	FALSE	Other	Other
DC442B	FALSE	Other	Other
DC442C	FALSE	Other	Other
DC442D	FALSE	Other	Other
DC442E	FALSE	Other	Other
DC442F	FALSE	Other	Other
DC442H	FALSE	Other	Other
DC442J	FALSE	Other	Other
DC442K	FALSE	Other	Other
DC442L	FALSE	Other	Other
DC442M	FALSE	Other	Other
DC442P	FALSE	Other	Other
DC442Q	FALSE	Other	Other
DC443	FALSE	Other	Other
DC443	FALSE	Other	Other
DC443A	FALSE	Other	Other
DC443D	FALSE	Other	Other
DC443E	FALSE	Other	Other
DC443F	FALSE	Other	Other
DC443G	FALSE	Other	Other
DC443H	FALSE	Other	Other
DC443J	FALSE	Other	Other
DC443K	FALSE	Other	Other
DC443L	FALSE	Other	Other
DC443M	FALSE	Other	Other
DC443N	FALSE	Other	Other
DC443P	FALSE	Other	Other
DC443R	FALSE	Other	Other
DC443S	FALSE	Other	Other
DC443V	FALSE	Other	Other
DC443W	FALSE	Other	Other
DC443Z	FALSE	Other	Other
DC444	FALSE	Other	Other
DC444A	FALSE	Other	Other
DC444B	FALSE	Other	Other
DC444D	FALSE	Other	Other
DC444E	FALSE	Other	Other
DC444F	FALSE	Other	Other
DC444G	FALSE	Other	Other
DC444H	FALSE	Other	Other
DC444J	FALSE	Other	Other
DC444K	FALSE	Other	Other
DC444L	FALSE	Other	Other
DC444M	FALSE	Other	Other
DC444P	FALSE	Other	Other
DC444V	FALSE	Other	Other
DC444W	FALSE	Other	Other
DC444Z	FALSE	Other	Other
DC445	FALSE	Other	Other
DC445A	FALSE	Other	Other
DC445B	FALSE	Other	Other
DC445C	FALSE	Other	Other
DC445D	FALSE	Other	Other
DC445E	FALSE	Other	Other
DC445F	FALSE	Other	Other
DC445G	FALSE	Other	Other
DC445H	FALSE	Other	Other
DC445J	FALSE	Other	Other
DC445K	FALSE	Other	Other
DC445L	FALSE	Other	Other
DC445M	FALSE	Other	Other
DC445N	FALSE	Other	Other
DC445P	FALSE	Other	Other
DC445R	FALSE	Other	Other
DC445V	FALSE	Other	Other
DC445W	FALSE	Other	Other
DC445Z	FALSE	Other	Other
DC446	FALSE	Other	Other
DC446A	FALSE	Other	Other
DC446B	FALSE	Other	Other
DC446C	FALSE	Other	Other
DC446D	FALSE	Other	Other
DC446E	FALSE	Other	Other
DC446F	FALSE	Other	Other
DC446G	FALSE	Other	Other
DC446H	FALSE	Other	Other
DC446J	FALSE	Other	Other
DC446K	FALSE	Other	Other
DC446L	FALSE	Other	Other
DC446M	FALSE	Other	Other
DC446P	FALSE	Other	Other
DC446V	FALSE	Other	Other
DC446Z	FALSE	Other	Other
DC447	FALSE	Other	Other
DC447A	FALSE	Other	Other
DC447B	FALSE	Other	Other
DC447C	FALSE	Other	Other
DC447D	FALSE	Other	Other
DC447E	FALSE	Other	Other
DC447F	FALSE	Other	Other
DC447G	FALSE	Other	Other
DC447H	FALSE	Other	Other
DC447J	FALSE	Other	Other
DC447K	FALSE	Other	Other
DC447L	FALSE	Other	Other
DC447M	FALSE	Other	Other
DC447P	FALSE	Other	Other
DC447V	FALSE	Other	Other
DC447W	FALSE	Other	Other
DC447Z	FALSE	Other	Other
DC448	FALSE	Other	Other
DC448D	FALSE	Other	Other
DC448E	FALSE	Other	Other
DC448F	FALSE	Other	Other
DC448G	FALSE	Other	Other
DC448H	FALSE	Other	Other
DC448J	FALSE	Other	Other
DC448K	FALSE	Other	Other
DC448M	FALSE	Other	Other
DC448P	FALSE	Other	Other
DC448W	FALSE	Other	Other
DC449	FALSE	Other	Other
DC449D	FALSE	Other	Other
DC449E	FALSE	Other	Other
DC449F	FALSE	Other	Other
DC449G	FALSE	Other	Other
DC449H	FALSE	Other	Other
DC449J	FALSE	Other	Other
DC449K	FALSE	Other	Other
DC449L	FALSE	Other	Other
DC449M	FALSE	Other	Other
DC449N	FALSE	Other	Other
DC449P	FALSE	Other	Other
DC449R	FALSE	Other	Other
DC449T	FALSE	Other	Other
DC449V	FALSE	Other	Other
DC449W	FALSE	Other	Other
DC449X	FALSE	Other	Other
DC449Z	FALSE	Other	Other
DC45	FALSE	Cancers	Cancer
DC450	FALSE	Cancers	Cancer
DC450M	FALSE	Cancers	Cancer
DC451	FALSE	Cancers	Cancer
DC451M	FALSE	Cancers	Cancer
DC452	FALSE	Cancers	Cancer
DC452M	FALSE	Cancers	Cancer
DC457	FALSE	Cancers	Cancer
DC459	FALSE	Cancers	Cancer
DC459M	FALSE	Cancers	Cancer
DC459X	FALSE	Cancers	Cancer
DC46	FALSE	Cancers	Cancer
DC460	FALSE	Cancers	Cancer
DC461	FALSE	Cancers	Cancer
DC462	FALSE	Cancers	Cancer
DC463	FALSE	Cancers	Cancer
DC467	FALSE	Cancers	Cancer
DC468	FALSE	Cancers	Cancer
DC469	FALSE	Cancers	Cancer
DC469M	FALSE	Cancers	Cancer
DC47	FALSE	Cancers	Cancer
DC470	FALSE	Cancers	Cancer
DC470A	FALSE	Cancers	Cancer
DC470B	FALSE	Cancers	Cancer
DC470C	FALSE	Cancers	Cancer
DC470E	FALSE	Cancers	Cancer
DC471	FALSE	Cancers	Cancer
DC471A	FALSE	Cancers	Cancer
DC471B	FALSE	Cancers	Cancer
DC471C	FALSE	Cancers	Cancer
DC472	FALSE	Cancers	Cancer
DC472B	FALSE	Cancers	Cancer
DC473	FALSE	Cancers	Cancer
DC473A	FALSE	Cancers	Cancer
DC474	FALSE	Cancers	Cancer
DC474A	FALSE	Cancers	Cancer
DC474B	FALSE	Cancers	Cancer
DC474M	FALSE	Cancers	Cancer
DC475	FALSE	Cancers	Cancer
DC475B	FALSE	Cancers	Cancer
DC476	FALSE	Cancers	Cancer
DC476A	FALSE	Cancers	Cancer
DC476M	FALSE	Cancers	Cancer
DC478	FALSE	Cancers	Cancer
DC478A	FALSE	Cancers	Cancer
DC479	FALSE	Cancers	Cancer
DC479A	FALSE	Cancers	Cancer
DC479B	FALSE	Cancers	Cancer
DC479M	FALSE	Cancers	Cancer
DC48	FALSE	Cancers	Cancer
DC480	FALSE	Cancers	Cancer
DC480M	FALSE	Cancers	Cancer
DC480X	FALSE	Cancers	Cancer
DC481	FALSE	Cancers	Cancer
DC481A	FALSE	Cancers	Cancer
DC481B	FALSE	Cancers	Cancer
DC481C	FALSE	Cancers	Cancer
DC481M	FALSE	Cancers	Cancer
DC482	FALSE	Cancers	Cancer
DC482M	FALSE	Cancers	Cancer
DC482X	FALSE	Cancers	Cancer
DC488	FALSE	Cancers	Cancer
DC488M	FALSE	Cancers	Cancer
DC49	FALSE	Cancers	Cancer
DC490	FALSE	Cancers	Cancer
DC490A	FALSE	Cancers	Cancer
DC490B	FALSE	Cancers	Cancer
DC490C	FALSE	Cancers	Cancer
DC490M	FALSE	Cancers	Cancer
DC491	FALSE	Cancers	Cancer
DC491A	FALSE	Cancers	Cancer
DC491B	FALSE	Cancers	Cancer
DC491M	FALSE	Cancers	Cancer
DC492	FALSE	Cancers	Cancer
DC492A	FALSE	Cancers	Cancer
DC492B	FALSE	Cancers	Cancer
DC492M	FALSE	Cancers	Cancer
DC493	FALSE	Cancers	Cancer
DC493A	FALSE	Cancers	Cancer
DC493B	FALSE	Cancers	Cancer
DC493M	FALSE	Cancers	Cancer
DC494	FALSE	Cancers	Cancer
DC494M	FALSE	Cancers	Cancer
DC495	FALSE	Cancers	Cancer
DC495A	FALSE	Cancers	Cancer
DC495M	FALSE	Cancers	Cancer
DC496	FALSE	Cancers	Cancer
DC496M	FALSE	Cancers	Cancer
DC498	FALSE	Cancers	Cancer
DC498A	FALSE	Cancers	Cancer
DC498M	FALSE	Cancers	Cancer
DC499	FALSE	Cancers	Cancer
DC499M	FALSE	Cancers	Cancer
DC499X	FALSE	Cancers	Cancer
DC50	FALSE	Cancers	Cancer
DC500	FALSE	Cancers	Cancer
DC500A	FALSE	Cancers	Cancer
DC500B	FALSE	Cancers	Cancer
DC500C	FALSE	Cancers	Cancer
DC500D	FALSE	Cancers	Cancer
DC500M	FALSE	Cancers	Cancer
DC501	FALSE	Cancers	Cancer
DC501	FALSE	Cancers	Cancer
DC501M	FALSE	Cancers	Cancer
DC502	FALSE	Cancers	Cancer
DC502M	FALSE	Cancers	Cancer
DC503	FALSE	Cancers	Cancer
DC503M	FALSE	Cancers	Cancer
DC504	FALSE	Cancers	Cancer
DC504M	FALSE	Cancers	Cancer
DC505	FALSE	Cancers	Cancer
DC505M	FALSE	Cancers	Cancer
DC506	FALSE	Cancers	Cancer
DC506M	FALSE	Cancers	Cancer
DC508	FALSE	Cancers	Cancer
DC508M	FALSE	Cancers	Cancer
DC509	FALSE	Cancers	Cancer
DC509,	FALSE	Cancers	Cancer
DC509M	FALSE	Cancers	Cancer
DC509R	FALSE	Cancers	Cancer
DC509X	FALSE	Cancers	Cancer
DC51	FALSE	Cancers	Cancer
DC510	FALSE	Cancers	Cancer
DC510A	FALSE	Cancers	Cancer
DC511	FALSE	Cancers	Cancer
DC511M	FALSE	Cancers	Cancer
DC512	FALSE	Cancers	Cancer
DC518	FALSE	Cancers	Cancer
DC519	FALSE	Cancers	Cancer
DC519D	FALSE	Cancers	Cancer
DC519E	FALSE	Cancers	Cancer
DC519G	FALSE	Cancers	Cancer
DC519H	FALSE	Cancers	Cancer
DC519K	FALSE	Cancers	Cancer
DC519L	FALSE	Cancers	Cancer
DC519M	FALSE	Cancers	Cancer
DC519R	FALSE	Cancers	Cancer
DC519X	FALSE	Cancers	Cancer
DC519Z	FALSE	Cancers	Cancer
DC52	FALSE	Cancers	Cancer
DC529	FALSE	Cancers	Cancer
DC529M	FALSE	Cancers	Cancer
DC529X	FALSE	Cancers	Cancer
DC53	FALSE	Cancers	Cancer
DC530	FALSE	Cancers	Cancer
DC531	FALSE	Cancers	Cancer
DC532	FALSE	Cancers	Cancer
DC533	FALSE	Cancers	Cancer
DC534	FALSE	Cancers	Cancer
DC538	FALSE	Cancers	Cancer
DC539	FALSE	Cancers	Cancer
DC539M	FALSE	Cancers	Cancer
DC539X	FALSE	Cancers	Cancer
DC54	FALSE	Cancers	Cancer
DC540	FALSE	Cancers	Cancer
DC541	FALSE	Cancers	Cancer
DC542	FALSE	Cancers	Cancer
DC543	FALSE	Cancers	Cancer
DC544	FALSE	Cancers	Cancer
DC545	FALSE	Cancers	Cancer
DC546	FALSE	Cancers	Cancer
DC548	FALSE	Cancers	Cancer
DC549	FALSE	Cancers	Cancer
DC549M	FALSE	Cancers	Cancer
DC549X	FALSE	Cancers	Cancer
DC55	FALSE	Cancers	Cancer
DC559	FALSE	Cancers	Cancer
DC56	FALSE	Cancers	Cancer
DC560	FALSE	Cancers	Cancer
DC561	FALSE	Cancers	Cancer
DC562	FALSE	Cancers	Cancer
DC563	FALSE	Cancers	Cancer
DC569	FALSE	Cancers	Cancer
DC569A	FALSE	Cancers	Cancer
DC569M	FALSE	Cancers	Cancer
DC569X	FALSE	Cancers	Cancer
DC57	FALSE	Cancers	Cancer
DC570	FALSE	Cancers	Cancer
DC570M	FALSE	Cancers	Cancer
DC571	FALSE	Cancers	Cancer
DC572	FALSE	Cancers	Cancer
DC573	FALSE	Cancers	Cancer
DC574	FALSE	Cancers	Cancer
DC577	FALSE	Cancers	Cancer
DC577M	FALSE	Cancers	Cancer
DC578	FALSE	Cancers	Cancer
DC578M	FALSE	Cancers	Cancer
DC579	FALSE	Cancers	Cancer
DC579M	FALSE	Cancers	Cancer
DC579X	FALSE	Cancers	Cancer
DC58	FALSE	Cancers	Cancer
DC589	FALSE	Cancers	Cancer
DC589A	FALSE	Cancers	Cancer
DC589M	FALSE	Cancers	Cancer
DC593	FALSE	Cancers	Cancer
DC60	FALSE	Cancers	Cancer
DC600	FALSE	Cancers	Cancer
DC601	FALSE	Cancers	Cancer
DC601M	FALSE	Cancers	Cancer
DC602	FALSE	Cancers	Cancer
DC602M	FALSE	Cancers	Cancer
DC608	FALSE	Cancers	Cancer
DC608M	FALSE	Cancers	Cancer
DC609	FALSE	Cancers	Cancer
DC609D	FALSE	Cancers	Cancer
DC609J	FALSE	Cancers	Cancer
DC609K	FALSE	Cancers	Cancer
DC609M	FALSE	Cancers	Cancer
DC609S	FALSE	Cancers	Cancer
DC609X	FALSE	Cancers	Cancer
DC609Z	FALSE	Cancers	Cancer
DC61	FALSE	Cancers	Cancer
DC618	FALSE	Cancers	Cancer
DC619	FALSE	Cancers	Cancer
DC619M	FALSE	Cancers	Cancer
DC619X	FALSE	Cancers	Cancer
DC619Y	FALSE	Cancers	Cancer
DC619Z	FALSE	Cancers	Cancer
DC61I	FALSE	Cancers	Cancer
DC62	FALSE	Cancers	Cancer
DC620	FALSE	Cancers	Cancer
DC621	FALSE	Cancers	Cancer
DC621M	FALSE	Cancers	Cancer
DC629	FALSE	Cancers	Cancer
DC629A	FALSE	Cancers	Cancer
DC629M	FALSE	Cancers	Cancer
DC629X	FALSE	Cancers	Cancer
DC63	FALSE	Cancers	Cancer
DC630	FALSE	Cancers	Cancer
DC631	FALSE	Cancers	Cancer
DC632	FALSE	Cancers	Cancer
DC637	FALSE	Cancers	Cancer
DC637B	FALSE	Cancers	Cancer
DC638	FALSE	Cancers	Cancer
DC639	FALSE	Cancers	Cancer
DC639M	FALSE	Cancers	Cancer
DC64	FALSE	Cancers	Cancer
DC649	FALSE	Cancers	Cancer
DC649M	FALSE	Cancers	Cancer
DC649X	FALSE	Cancers	Cancer
DC65	FALSE	Cancers	Cancer
DC659	FALSE	Cancers	Cancer
DC659M	FALSE	Cancers	Cancer
DC659X	FALSE	Cancers	Cancer
DC66	FALSE	Cancers	Cancer
DC669	FALSE	Cancers	Cancer
DC669M	FALSE	Cancers	Cancer
DC669X	FALSE	Cancers	Cancer
DC67	FALSE	Cancers	Cancer
DC670	FALSE	Cancers	Cancer
DC671	FALSE	Cancers	Cancer
DC672	FALSE	Cancers	Cancer
DC673	FALSE	Cancers	Cancer
DC674	FALSE	Cancers	Cancer
DC675	FALSE	Cancers	Cancer
DC675A	FALSE	Cancers	Cancer
DC676	FALSE	Cancers	Cancer
DC677	FALSE	Cancers	Cancer
DC678	FALSE	Cancers	Cancer
DC679	FALSE	Cancers	Cancer
DC679M	FALSE	Cancers	Cancer
DC679X	FALSE	Cancers	Cancer
DC68	FALSE	Cancers	Cancer
DC680	FALSE	Cancers	Cancer
DC680M	FALSE	Cancers	Cancer
DC680X	FALSE	Cancers	Cancer
DC681	FALSE	Cancers	Cancer
DC688	FALSE	Cancers	Cancer
DC688M	FALSE	Cancers	Cancer
DC689	FALSE	Cancers	Cancer
DC689M	FALSE	Cancers	Cancer
DC689X	FALSE	Cancers	Cancer
DC69	FALSE	Cancers	Cancer
DC690	FALSE	Cancers	Cancer
DC691	FALSE	Cancers	Cancer
DC691M	FALSE	Cancers	Cancer
DC692	FALSE	Cancers	Cancer
DC692A	FALSE	Cancers	Cancer
DC693	FALSE	Cancers	Cancer
DC693M	FALSE	Cancers	Cancer
DC694	FALSE	Cancers	Cancer
DC694A	FALSE	Cancers	Cancer
DC695	FALSE	Cancers	Cancer
DC695A	FALSE	Cancers	Cancer
DC695B	FALSE	Cancers	Cancer
DC696	FALSE	Cancers	Cancer
DC697	FALSE	Cancers	Cancer
DC698	FALSE	Cancers	Cancer
DC699	FALSE	Cancers	Cancer
DC699A	FALSE	Cancers	Cancer
DC699M	FALSE	Cancers	Cancer
DC699X	FALSE	Cancers	Cancer
DC70	FALSE	Cancers	Cancer
DC700	FALSE	Cancers	Cancer
DC701	FALSE	Cancers	Cancer
DC709	FALSE	Cancers	Cancer
DC709M	FALSE	Cancers	Cancer
DC709X	FALSE	Cancers	Cancer
DC71	FALSE	Cancers	Cancer
DC710	FALSE	Cancers	Cancer
DC710A	FALSE	Cancers	Cancer
DC710B	FALSE	Cancers	Cancer
DC710M	FALSE	Cancers	Cancer
DC711	FALSE	Cancers	Cancer
DC711M	FALSE	Cancers	Cancer
DC712	FALSE	Cancers	Cancer
DC713	FALSE	Cancers	Cancer
DC714	FALSE	Cancers	Cancer
DC715	FALSE	Cancers	Cancer
DC716	FALSE	Cancers	Cancer
DC717	FALSE	Cancers	Cancer
DC717A	FALSE	Cancers	Cancer
DC717B	FALSE	Cancers	Cancer
DC717C	FALSE	Cancers	Cancer
DC718	FALSE	Cancers	Cancer
DC718M	FALSE	Cancers	Cancer
DC719	FALSE	Cancers	Cancer
DC719M	FALSE	Cancers	Cancer
DC719X	FALSE	Cancers	Cancer
DC72	FALSE	Cancers	Cancer
DC720	FALSE	Cancers	Cancer
DC721	FALSE	Cancers	Cancer
DC722	FALSE	Cancers	Cancer
DC722A	FALSE	Cancers	Cancer
DC723	FALSE	Cancers	Cancer
DC724	FALSE	Cancers	Cancer
DC725	FALSE	Cancers	Cancer
DC728	FALSE	Cancers	Cancer
DC729	FALSE	Cancers	Cancer
DC729X	FALSE	Cancers	Cancer
DC73	FALSE	Cancers	Cancer
DC739	FALSE	Cancers	Cancer
DC739M	FALSE	Cancers	Cancer
DC739X	FALSE	Cancers	Cancer
DC74	FALSE	Cancers	Cancer
DC740	FALSE	Cancers	Cancer
DC740M	FALSE	Cancers	Cancer
DC741	FALSE	Cancers	Cancer
DC741M	FALSE	Cancers	Cancer
DC749	FALSE	Cancers	Cancer
DC749M	FALSE	Cancers	Cancer
DC749X	FALSE	Cancers	Cancer
DC75	FALSE	Cancers	Cancer
DC750	FALSE	Cancers	Cancer
DC750M	FALSE	Cancers	Cancer
DC751	FALSE	Cancers	Cancer
DC752	FALSE	Cancers	Cancer
DC752M	FALSE	Cancers	Cancer
DC753	FALSE	Cancers	Cancer
DC754	FALSE	Cancers	Cancer
DC754M	FALSE	Cancers	Cancer
DC755	FALSE	Cancers	Cancer
DC755A	FALSE	Cancers	Cancer
DC755B	FALSE	Cancers	Cancer
DC755M	FALSE	Cancers	Cancer
DC758	FALSE	Cancers	Cancer
DC759	FALSE	Cancers	Cancer
DC759M	FALSE	Cancers	Cancer
DC759X	FALSE	Cancers	Cancer
DC76	FALSE	Cancers	Cancer
DC760	FALSE	Cancers	Cancer
DC760A	FALSE	Cancers	Cancer
DC760B	FALSE	Cancers	Cancer
DC760C	FALSE	Cancers	Cancer
DC760M	FALSE	Cancers	Cancer
DC761	FALSE	Cancers	Cancer
DC761M	FALSE	Cancers	Cancer
DC762	FALSE	Cancers	Cancer
DC762M	FALSE	Cancers	Cancer
DC763	FALSE	Cancers	Cancer
DC763M	FALSE	Cancers	Cancer
DC764	FALSE	Cancers	Cancer
DC765	FALSE	Cancers	Cancer
DC767	FALSE	Cancers	Cancer
DC767M	FALSE	Cancers	Cancer
DC768	FALSE	Cancers	Cancer
DC768M	FALSE	Cancers	Cancer
DC77	FALSE	Cancers	Cancer
DC770	FALSE	Cancers	Cancer
DC770A	FALSE	Cancers	Cancer
DC770A1	FALSE	Cancers	Cancer
DC770B	FALSE	Cancers	Cancer
DC770C	FALSE	Cancers	Cancer
DC770C1	FALSE	Cancers	Cancer
DC770C2	FALSE	Cancers	Cancer
DC770D	FALSE	Cancers	Cancer
DC770E	FALSE	Cancers	Cancer
DC770F	FALSE	Cancers	Cancer
DC770G	FALSE	Cancers	Cancer
DC770H	FALSE	Cancers	Cancer
DC771	FALSE	Cancers	Cancer
DC771A	FALSE	Cancers	Cancer
DC771A1	FALSE	Cancers	Cancer
DC771A2	FALSE	Cancers	Cancer
DC771B	FALSE	Cancers	Cancer
DC772	FALSE	Cancers	Cancer
DC772A	FALSE	Cancers	Cancer
DC772A1	FALSE	Cancers	Cancer
DC772A2	FALSE	Cancers	Cancer
DC772B	FALSE	Cancers	Cancer
DC773	FALSE	Cancers	Cancer
DC773A	FALSE	Cancers	Cancer
DC773A1	FALSE	Cancers	Cancer
DC773A2	FALSE	Cancers	Cancer
DC773B	FALSE	Cancers	Cancer
DC773C	FALSE	Cancers	Cancer
DC773C2	FALSE	Cancers	Cancer
DC773D	FALSE	Cancers	Cancer
DC773E	FALSE	Cancers	Cancer
DC774	FALSE	Cancers	Cancer
DC774A	FALSE	Cancers	Cancer
DC774B	FALSE	Cancers	Cancer
DC774C	FALSE	Cancers	Cancer
DC774D	FALSE	Cancers	Cancer
DC775	FALSE	Cancers	Cancer
DC775A	FALSE	Cancers	Cancer
DC775A2	FALSE	Cancers	Cancer
DC775B	FALSE	Cancers	Cancer
DC778	FALSE	Cancers	Cancer
DC778A	FALSE	Cancers	Cancer
DC778A1	FALSE	Cancers	Cancer
DC778A2	FALSE	Cancers	Cancer
DC778B	FALSE	Cancers	Cancer
DC779	FALSE	Cancers	Cancer
DC779A	FALSE	Cancers	Cancer
DC779A1	FALSE	Cancers	Cancer
DC779A2	FALSE	Cancers	Cancer
DC779B	FALSE	Cancers	Cancer
DC78	FALSE	Cancers	Cancer
DC780	FALSE	Cancers	Cancer
DC781	FALSE	Cancers	Cancer
DC782	FALSE	Cancers	Cancer
DC782A	FALSE	Cancers	Cancer
DC782B	FALSE	Cancers	Cancer
DC783	FALSE	Cancers	Cancer
DC784	FALSE	Cancers	Cancer
DC784A	FALSE	Cancers	Cancer
DC785	FALSE	Cancers	Cancer
DC785A	FALSE	Cancers	Cancer
DC785B	FALSE	Cancers	Cancer
DC786	FALSE	Cancers	Cancer
DC786A	FALSE	Cancers	Cancer
DC786B	FALSE	Cancers	Cancer
DC786C	FALSE	Cancers	Cancer
DC786D	FALSE	Cancers	Cancer
DC786E	FALSE	Cancers	Cancer
DC787	FALSE	Cancers	Cancer
DC788	FALSE	Cancers	Cancer
DC79	FALSE	Cancers	Cancer
DC790	FALSE	Cancers	Cancer
DC790A	FALSE	Cancers	Cancer
DC790B	FALSE	Cancers	Cancer
DC791	FALSE	Cancers	Cancer
DC791I	FALSE	Cancers	Cancer
DC791J	FALSE	Cancers	Cancer
DC791S	FALSE	Cancers	Cancer
DC791T	FALSE	Cancers	Cancer
DC791U	FALSE	Cancers	Cancer
DC791V	FALSE	Cancers	Cancer
DC791X	FALSE	Cancers	Cancer
DC792	FALSE	Cancers	Cancer
DC793	FALSE	Cancers	Cancer
DC793A	FALSE	Cancers	Cancer
DC793B	FALSE	Cancers	Cancer
DC793C	FALSE	Cancers	Cancer
DC794	FALSE	Cancers	Cancer
DC795	FALSE	Cancers	Cancer
DC795A	FALSE	Cancers	Cancer
DC795B	FALSE	Cancers	Cancer
DC795C	FALSE	Cancers	Cancer
DC795D	FALSE	Cancers	Cancer
DC795E	FALSE	Cancers	Cancer
DC796	FALSE	Cancers	Cancer
DC797	FALSE	Cancers	Cancer
DC798	FALSE	Cancers	Cancer
DC798A	FALSE	Cancers	Cancer
DC798B	FALSE	Cancers	Cancer
DC798C	FALSE	Cancers	Cancer
DC799	FALSE	Cancers	Cancer
DC80	FALSE	Cancers	Cancer
DC800	FALSE	Cancers	Cancer
DC800M	FALSE	Cancers	Cancer
DC809	FALSE	Cancers	Cancer
DC809A	FALSE	Cancers	Cancer
DC809M	FALSE	Cancers	Cancer
DC81	FALSE	Cancers	Cancer
DC810	FALSE	Cancers	Cancer
DC811	FALSE	Cancers	Cancer
DC812	FALSE	Cancers	Cancer
DC813	FALSE	Cancers	Cancer
DC814	FALSE	Cancers	Cancer
DC817	FALSE	Cancers	Cancer
DC819	FALSE	Cancers	Cancer
DC82	FALSE	Cancers	Cancer
DC820	FALSE	Cancers	Cancer
DC821	FALSE	Cancers	Cancer
DC822	FALSE	Cancers	Cancer
DC825	FALSE	Cancers	Cancer
DC826	FALSE	Cancers	Cancer
DC827	FALSE	Cancers	Cancer
DC829	FALSE	Cancers	Cancer
DC83	FALSE	Cancers	Cancer
DC830	FALSE	Cancers	Cancer
DC830B	FALSE	Cancers	Cancer
DC830C	FALSE	Cancers	Cancer
DC830D	FALSE	Cancers	Cancer
DC831	FALSE	Cancers	Cancer
DC831A	FALSE	Cancers	Cancer
DC831B	FALSE	Cancers	Cancer
DC832	FALSE	Cancers	Cancer
DC833	FALSE	Cancers	Cancer
DC833A	FALSE	Cancers	Cancer
DC833B	FALSE	Cancers	Cancer
DC833C	FALSE	Cancers	Cancer
DC833D	FALSE	Cancers	Cancer
DC833E	FALSE	Cancers	Cancer
DC833F	FALSE	Cancers	Cancer
DC834	FALSE	Cancers	Cancer
DC835	FALSE	Cancers	Cancer
DC835A	FALSE	Cancers	Cancer
DC835B	FALSE	Cancers	Cancer
DC835C	FALSE	Cancers	Cancer
DC836	FALSE	Cancers	Cancer
DC837	FALSE	Cancers	Cancer
DC837A	FALSE	Cancers	Cancer
DC837B	FALSE	Cancers	Cancer
DC838	FALSE	Cancers	Cancer
DC838A	FALSE	Cancers	Cancer
DC838B	FALSE	Cancers	Cancer
DC839	FALSE	Cancers	Cancer
DC84	FALSE	Cancers	Cancer
DC840	FALSE	Cancers	Cancer
DC840A	FALSE	Cancers	Cancer
DC840B	FALSE	Cancers	Cancer
DC840C	FALSE	Cancers	Cancer
DC841	FALSE	Cancers	Cancer
DC842	FALSE	Cancers	Cancer
DC843	FALSE	Cancers	Cancer
DC844	FALSE	Cancers	Cancer
DC844A	FALSE	Cancers	Cancer
DC844D	FALSE	Cancers	Cancer
DC844E	FALSE	Cancers	Cancer
DC844F	FALSE	Cancers	Cancer
DC844H	FALSE	Cancers	Cancer
DC845	FALSE	Cancers	Cancer
DC845A	FALSE	Cancers	Cancer
DC845B	FALSE	Cancers	Cancer
DC845C	FALSE	Cancers	Cancer
DC845D	FALSE	Cancers	Cancer
DC846	FALSE	Cancers	Cancer
DC846A	FALSE	Cancers	Cancer
DC847	FALSE	Cancers	Cancer
DC848	FALSE	Cancers	Cancer
DC849	FALSE	Cancers	Cancer
DC85	FALSE	Cancers	Cancer
DC850	FALSE	Cancers	Cancer
DC851	FALSE	Cancers	Cancer
DC851A	FALSE	Cancers	Cancer
DC851B	FALSE	Cancers	Cancer
DC851C	FALSE	Cancers	Cancer
DC851D	FALSE	Cancers	Cancer
DC851E	FALSE	Cancers	Cancer
DC852	FALSE	Cancers	Cancer
DC857	FALSE	Cancers	Cancer
DC857A	FALSE	Cancers	Cancer
DC857B	FALSE	Cancers	Cancer
DC859	FALSE	Cancers	Cancer
DC859A	FALSE	Cancers	Cancer
DC859B	FALSE	Cancers	Cancer
DC86	FALSE	Cancers	Cancer
DC860	FALSE	Cancers	Cancer
DC861	FALSE	Cancers	Cancer
DC862	FALSE	Cancers	Cancer
DC863	FALSE	Cancers	Cancer
DC864	FALSE	Cancers	Cancer
DC865	FALSE	Cancers	Cancer
DC866	FALSE	Cancers	Cancer
DC866A	FALSE	Cancers	Cancer
DC866B	FALSE	Cancers	Cancer
DC866C	FALSE	Cancers	Cancer
DC88	FALSE	Cancers	Cancer
DC880	FALSE	Cancers	Cancer
DC881	FALSE	Cancers	Cancer
DC882	FALSE	Cancers	Cancer
DC882A	FALSE	Cancers	Cancer
DC882B	FALSE	Cancers	Cancer
DC883	FALSE	Cancers	Cancer
DC883A	FALSE	Cancers	Cancer
DC884	FALSE	Cancers	Cancer
DC884A	FALSE	Cancers	Cancer
DC884B	FALSE	Cancers	Cancer
DC884C	FALSE	Cancers	Cancer
DC887	FALSE	Cancers	Cancer
DC889	FALSE	Cancers	Cancer
DC90	FALSE	Cancers	Cancer
DC900	FALSE	Cancers	Cancer
DC901	FALSE	Cancers	Cancer
DC902	FALSE	Cancers	Cancer
DC902A	FALSE	Cancers	Cancer
DC903	FALSE	Cancers	Cancer
DC91	FALSE	Cancers	Cancer
DC910	FALSE	Cancers	Cancer
DC911	FALSE	Cancers	Cancer
DC911A	FALSE	Cancers	Cancer
DC911B	FALSE	Cancers	Cancer
DC912	FALSE	Cancers	Cancer
DC913	FALSE	Cancers	Cancer
DC914	FALSE	Cancers	Cancer
DC915	FALSE	Cancers	Cancer
DC915A	FALSE	Cancers	Cancer
DC915B	FALSE	Cancers	Cancer
DC915C	FALSE	Cancers	Cancer
DC915D	FALSE	Cancers	Cancer
DC916	FALSE	Cancers	Cancer
DC917	FALSE	Cancers	Cancer
DC917B	FALSE	Cancers	Cancer
DC918	FALSE	Cancers	Cancer
DC919	FALSE	Cancers	Cancer
DC92	FALSE	Cancers	Cancer
DC920	FALSE	Cancers	Cancer
DC920A	FALSE	Cancers	Cancer
DC920B	FALSE	Cancers	Cancer
DC920C	FALSE	Cancers	Cancer
DC920D	FALSE	Cancers	Cancer
DC920E	FALSE	Cancers	Cancer
DC920F	FALSE	Cancers	Cancer
DC920G	FALSE	Cancers	Cancer
DC920H	FALSE	Cancers	Cancer
DC920J	FALSE	Cancers	Cancer
DC921	FALSE	Cancers	Cancer
DC921A	FALSE	Cancers	Cancer
DC922	FALSE	Cancers	Cancer
DC923	FALSE	Cancers	Cancer
DC923B	FALSE	Cancers	Cancer
DC924	FALSE	Cancers	Cancer
DC924A	FALSE	Cancers	Cancer
DC925	FALSE	Cancers	Cancer
DC925A	FALSE	Cancers	Cancer
DC926	FALSE	Cancers	Cancer
DC926A	FALSE	Cancers	Cancer
DC927	FALSE	Cancers	Cancer
DC927A	FALSE	Cancers	Cancer
DC927B	FALSE	Cancers	Cancer
DC928	FALSE	Cancers	Cancer
DC929	FALSE	Cancers	Cancer
DC93	FALSE	Cancers	Cancer
DC930	FALSE	Cancers	Cancer
DC930A	FALSE	Cancers	Cancer
DC930B	FALSE	Cancers	Cancer
DC931	FALSE	Cancers	Cancer
DC931A	FALSE	Cancers	Cancer
DC931B	FALSE	Cancers	Cancer
DC931C	FALSE	Cancers	Cancer
DC932	FALSE	Cancers	Cancer
DC933	FALSE	Cancers	Cancer
DC937	FALSE	Cancers	Cancer
DC939	FALSE	Cancers	Cancer
DC94	FALSE	Cancers	Cancer
DC940	FALSE	Cancers	Cancer
DC940A	FALSE	Cancers	Cancer
DC941	FALSE	Cancers	Cancer
DC942	FALSE	Cancers	Cancer
DC943	FALSE	Cancers	Cancer
DC943A	FALSE	Cancers	Cancer
DC944	FALSE	Cancers	Cancer
DC945	FALSE	Cancers	Cancer
DC946	FALSE	Cancers	Cancer
DC947	FALSE	Cancers	Cancer
DC947B	FALSE	Cancers	Cancer
DC947C	FALSE	Cancers	Cancer
DC95	FALSE	Cancers	Cancer
DC950	FALSE	Cancers	Cancer
DC950A	FALSE	Cancers	Cancer
DC950B	FALSE	Cancers	Cancer
DC950C	FALSE	Cancers	Cancer
DC950D	FALSE	Cancers	Cancer
DC951	FALSE	Cancers	Cancer
DC952	FALSE	Cancers	Cancer
DC957	FALSE	Cancers	Cancer
DC959	FALSE	Cancers	Cancer
DC96	FALSE	Cancers	Cancer
DC960	FALSE	Cancers	Cancer
DC960A	FALSE	Cancers	Cancer
DC961	FALSE	Cancers	Cancer
DC962	FALSE	Cancers	Cancer
DC962B	FALSE	Cancers	Cancer
DC963	FALSE	Cancers	Cancer
DC964	FALSE	Cancers	Cancer
DC964A	FALSE	Cancers	Cancer
DC964B	FALSE	Cancers	Cancer
DC964C	FALSE	Cancers	Cancer
DC965	FALSE	Cancers	Cancer
DC965A	FALSE	Cancers	Cancer
DC965B	FALSE	Cancers	Cancer
DC966	FALSE	Cancers	Cancer
DC966A	FALSE	Cancers	Cancer
DC966B	FALSE	Cancers	Cancer
DC966C	FALSE	Cancers	Cancer
DC966D	FALSE	Cancers	Cancer
DC967	FALSE	Cancers	Cancer
DC967A	FALSE	Cancers	Cancer
DC968	FALSE	Cancers	Cancer
DC969	FALSE	Cancers	Cancer
DC97	FALSE	Cancers	Cancer
DC979	FALSE	Cancers	Cancer
DC991	FALSE	Other	Other
DC991C	FALSE	Other	Other
DC991Y	FALSE	Other	Other
DD00	FALSE	Other	Other
DD000	FALSE	Other	Other
DD000A	FALSE	Other	Other
DD000B	FALSE	Other	Other
DD000C	FALSE	Other	Other
DD001	FALSE	Other	Other
DD002	FALSE	Other	Other
DD01	FALSE	Other	Other
DD010	FALSE	Other	Other
DD011	FALSE	Other	Other
DD012	FALSE	Other	Other
DD013	FALSE	Other	Other
DD013A	FALSE	Other	Other
DD013B	FALSE	Other	Other
DD014	FALSE	Other	Other
DD014A	FALSE	Other	Other
DD015	FALSE	Other	Other
DD015A	FALSE	Other	Other
DD015B	FALSE	Other	Other
DD015C	FALSE	Other	Other
DD015D	FALSE	Other	Other
DD017	FALSE	Other	Other
DD017A	FALSE	Other	Other
DD019	FALSE	Other	Other
DD02	FALSE	Other	Other
DD020	FALSE	Other	Other
DD021	FALSE	Other	Other
DD022	FALSE	Other	Other
DD022A	FALSE	Other	Other
DD022B	FALSE	Other	Other
DD023	FALSE	Other	Other
DD023B	FALSE	Other	Other
DD024	FALSE	Other	Other
DD03	FALSE	Other	Other
DD030	FALSE	Other	Other
DD030F	FALSE	Other	Other
DD031	FALSE	Other	Other
DD031A	FALSE	Other	Other
DD031B	FALSE	Other	Other
DD031D	FALSE	Other	Other
DD031E	FALSE	Other	Other
DD032	FALSE	Other	Other
DD032A	FALSE	Other	Other
DD032C	FALSE	Other	Other
DD032E	FALSE	Other	Other
DD033	FALSE	Other	Other
DD033A	FALSE	Other	Other
DD033E	FALSE	Other	Other
DD033F	FALSE	Other	Other
DD034	FALSE	Other	Other
DD034A	FALSE	Other	Other
DD034B	FALSE	Other	Other
DD034E	FALSE	Other	Other
DD035	FALSE	Other	Other
DD035A	FALSE	Other	Other
DD035B	FALSE	Other	Other
DD035D	FALSE	Other	Other
DD035E	FALSE	Other	Other
DD035F	FALSE	Other	Other
DD035G	FALSE	Other	Other
DD036	FALSE	Other	Other
DD036A	FALSE	Other	Other
DD036B	FALSE	Other	Other
DD036E	FALSE	Other	Other
DD036F	FALSE	Other	Other
DD037	FALSE	Other	Other
DD037A	FALSE	Other	Other
DD037B	FALSE	Other	Other
DD037E	FALSE	Other	Other
DD037F	FALSE	Other	Other
DD038	FALSE	Other	Other
DD038E	FALSE	Other	Other
DD038F	FALSE	Other	Other
DD039	FALSE	Other	Other
DD039E	FALSE	Other	Other
DD039F	FALSE	Other	Other
DD04	FALSE	Other	Other
DD040	FALSE	Other	Other
DD040E	FALSE	Other	Other
DD040Z	FALSE	Other	Other
DD041	FALSE	Other	Other
DD041A	FALSE	Other	Other
DD041B	FALSE	Other	Other
DD041D	FALSE	Other	Other
DD041E	FALSE	Other	Other
DD041Z	FALSE	Other	Other
DD042	FALSE	Other	Other
DD042A	FALSE	Other	Other
DD042B	FALSE	Other	Other
DD042D	FALSE	Other	Other
DD042E	FALSE	Other	Other
DD043	FALSE	Other	Other
DD043A	FALSE	Other	Other
DD043B	FALSE	Other	Other
DD043C	FALSE	Other	Other
DD043D	FALSE	Other	Other
DD043E	FALSE	Other	Other
DD043Z	FALSE	Other	Other
DD044	FALSE	Other	Other
DD044A	FALSE	Other	Other
DD044B	FALSE	Other	Other
DD044D	FALSE	Other	Other
DD044E	FALSE	Other	Other
DD044Z	FALSE	Other	Other
DD045	FALSE	Other	Other
DD045A	FALSE	Other	Other
DD045B	FALSE	Other	Other
DD045C	FALSE	Other	Other
DD045D	FALSE	Other	Other
DD045E	FALSE	Other	Other
DD045G	FALSE	Other	Other
DD045Z	FALSE	Other	Other
DD046	FALSE	Other	Other
DD046A	FALSE	Other	Other
DD046B	FALSE	Other	Other
DD046D	FALSE	Other	Other
DD046E	FALSE	Other	Other
DD046Z	FALSE	Other	Other
DD047	FALSE	Other	Other
DD047A	FALSE	Other	Other
DD047B	FALSE	Other	Other
DD047D	FALSE	Other	Other
DD047E	FALSE	Other	Other
DD047Z	FALSE	Other	Other
DD048	FALSE	Other	Other
DD048D	FALSE	Other	Other
DD048E	FALSE	Other	Other
DD048G	FALSE	Other	Other
DD048Z	FALSE	Other	Other
DD049	FALSE	Other	Other
DD049D	FALSE	Other	Other
DD049E	FALSE	Other	Other
DD049G	FALSE	Other	Other
DD049Z	FALSE	Other	Other
DD05	FALSE	Other	Other
DD050	FALSE	Other	Other
DD051	FALSE	Other	Other
DD056	FALSE	Other	Other
DD057	FALSE	Other	Other
DD059	FALSE	Other	Other
DD06	FALSE	Other	Other
DD060	FALSE	Other	Other
DD061	FALSE	Other	Other
DD067	FALSE	Other	Other
DD069	FALSE	Other	Other
DD07	FALSE	Other	Other
DD070	FALSE	Other	Other
DD071	FALSE	Other	Other
DD071A	FALSE	Other	Other
DD071D	FALSE	Other	Other
DD071E	FALSE	Other	Other
DD071G	FALSE	Other	Other
DD071Z	FALSE	Other	Other
DD072	FALSE	Other	Other
DD072A	FALSE	Other	Other
DD073	FALSE	Other	Other
DD073A	FALSE	Other	Other
DD073B	FALSE	Other	Other
DD073C	FALSE	Other	Other
DD074	FALSE	Other	Other
DD074D	FALSE	Other	Other
DD074E	FALSE	Other	Other
DD074Z	FALSE	Other	Other
DD075	FALSE	Other	Other
DD076	FALSE	Other	Other
DD076A	FALSE	Other	Other
DD076B	FALSE	Other	Other
DD076T	FALSE	Other	Other
DD090	FALSE	Other	Other
DD091	FALSE	Other	Other
DD091A	FALSE	Other	Other
DD091B	FALSE	Other	Other
DD091C	FALSE	Other	Other
DD091D	FALSE	Other	Other
DD092	FALSE	Other	Other
DD093	FALSE	Other	Other
DD093A	FALSE	Other	Other
DD093B	FALSE	Other	Other
DD095	FALSE	Other	Other
DD096	FALSE	Other	Other
DD096B	FALSE	Other	Other
DD096C	FALSE	Other	Other
DD096D	FALSE	Other	Other
DD097	FALSE	Other	Other
DD097A	FALSE	Other	Other
DD099	FALSE	Other	Other
DD10	FALSE	Other	Other
DD100	FALSE	Other	Other
DD101	FALSE	Other	Other
DD101A	FALSE	Other	Other
DD102	FALSE	Other	Other
DD103	FALSE	Other	Other
DD103A	FALSE	Other	Other
DD103B	FALSE	Other	Other
DD104	FALSE	Other	Other
DD104A	FALSE	Other	Other
DD105	FALSE	Other	Other
DD106	FALSE	Other	Other
DD106A	FALSE	Other	Other
DD107	FALSE	Other	Other
DD109	FALSE	Other	Other
DD11	FALSE	Other	Other
DD110	FALSE	Other	Other
DD117	FALSE	Other	Other
DD117A	FALSE	Other	Other
DD117B	FALSE	Other	Other
DD119	FALSE	Other	Other
DD12	FALSE	Other	Other
DD120	FALSE	Other	Other
DD120A	FALSE	Other	Other
DD121	FALSE	Other	Other
DD122	FALSE	Other	Other
DD123	FALSE	Other	Other
DD123A	FALSE	Other	Other
DD123B	FALSE	Other	Other
DD124	FALSE	Other	Other
DD125	FALSE	Other	Other
DD126	FALSE	Other	Other
DD126A	FALSE	Other	Other
DD126B	FALSE	Other	Other
DD126C	FALSE	Other	Other
DD126F	FALSE	Other	Other
DD127	FALSE	Other	Other
DD128	FALSE	Other	Other
DD129	FALSE	Other	Other
DD129A	FALSE	Other	Other
DD129B	FALSE	Other	Other
DD13	FALSE	Other	Other
DD130	FALSE	Other	Other
DD131	FALSE	Other	Other
DD132	FALSE	Other	Other
DD133	FALSE	Other	Other
DD133A	FALSE	Other	Other
DD134	FALSE	Other	Other
DD134A	FALSE	Other	Other
DD135	FALSE	Other	Other
DD136	FALSE	Other	Other
DD137	FALSE	Other	Other
DD137A	FALSE	Other	Other
DD137B	FALSE	Other	Other
DD139	FALSE	Other	Other
DD139A	FALSE	Other	Other
DD14	FALSE	Other	Other
DD140	FALSE	Other	Other
DD140A	FALSE	Other	Other
DD140B	FALSE	Other	Other
DD140C	FALSE	Other	Other
DD140D	FALSE	Other	Other
DD141	FALSE	Other	Other
DD142	FALSE	Other	Other
DD143	FALSE	Other	Other
DD143A	FALSE	Other	Other
DD143B	FALSE	Other	Other
DD144	FALSE	Other	Other
DD15	FALSE	Other	Other
DD150	FALSE	Other	Other
DD151	FALSE	Other	Other
DD152	FALSE	Other	Other
DD157	FALSE	Other	Other
DD159	FALSE	Other	Other
DD16	FALSE	Other	Other
DD160	FALSE	Other	Other
DD160A	FALSE	Other	Other
DD160B	FALSE	Other	Other
DD160C	FALSE	Other	Other
DD160D	FALSE	Other	Other
DD161	FALSE	Other	Other
DD161A	FALSE	Other	Other
DD161B	FALSE	Other	Other
DD162	FALSE	Other	Other
DD162A	FALSE	Other	Other
DD162B	FALSE	Other	Other
DD163	FALSE	Other	Other
DD163A	FALSE	Other	Other
DD163B	FALSE	Other	Other
DD163C	FALSE	Other	Other
DD164	FALSE	Other	Other
DD164A	FALSE	Other	Other
DD164C	FALSE	Other	Other
DD164D	FALSE	Other	Other
DD164E	FALSE	Other	Other
DD165	FALSE	Other	Other
DD165A	FALSE	Other	Other
DD166	FALSE	Other	Other
DD166B	FALSE	Other	Other
DD167	FALSE	Other	Other
DD167B	FALSE	Other	Other
DD167D	FALSE	Other	Other
DD167E	FALSE	Other	Other
DD167F	FALSE	Other	Other
DD168	FALSE	Other	Other
DD168B	FALSE	Other	Other
DD168C	FALSE	Other	Other
DD168D	FALSE	Other	Other
DD168E	FALSE	Other	Other
DD168F	FALSE	Other	Other
DD169	FALSE	Other	Other
DD169A	FALSE	Other	Other
DD169B	FALSE	Other	Other
DD17	FALSE	Other	Other
DD170	FALSE	Other	Other
DD1701	FALSE	Other	Other
DD170A	FALSE	Other	Other
DD170B	FALSE	Other	Other
DD170C	FALSE	Other	Other
DD170D	FALSE	Other	Other
DD170E	FALSE	Other	Other
DD170F	FALSE	Other	Other
DD171	FALSE	Other	Other
DD171A	FALSE	Other	Other
DD171B	FALSE	Other	Other
DD171C	FALSE	Other	Other
DD172	FALSE	Other	Other
DD172A	FALSE	Other	Other
DD172B	FALSE	Other	Other
DD173	FALSE	Other	Other
DD173A	FALSE	Other	Other
DD173B	FALSE	Other	Other
DD174	FALSE	Other	Other
DD175	FALSE	Other	Other
DD176	FALSE	Other	Other
DD177	FALSE	Other	Other
DD177A	FALSE	Other	Other
DD177B	FALSE	Other	Other
DD177C	FALSE	Other	Other
DD179	FALSE	Other	Other
DD18	FALSE	Other	Other
DD180	FALSE	Other	Other
DD180	FALSE	Other	Other
DD180A	FALSE	Other	Other
DD180B	FALSE	Other	Other
DD180C	FALSE	Other	Other
DD180D	FALSE	Other	Other
DD180E	FALSE	Other	Other
DD180F	FALSE	Other	Other
DD181	FALSE	Other	Other
DD181A	FALSE	Other	Other
DD181B	FALSE	Other	Other
DD189	FALSE	Other	Other
DD19	FALSE	Other	Other
DD190	FALSE	Other	Other
DD191	FALSE	Other	Other
DD192	FALSE	Other	Other
DD192D	FALSE	Other	Other
DD193	FALSE	Other	Other
DD194	FALSE	Other	Other
DD195	FALSE	Other	Other
DD196	FALSE	Other	Other
DD197	FALSE	Other	Other
DD199	FALSE	Other	Other
DD20	FALSE	Other	Other
DD200	FALSE	Other	Other
DD201	FALSE	Other	Other
DD21	FALSE	Other	Other
DD210	FALSE	Other	Other
DD210A	FALSE	Other	Other
DD210B	FALSE	Other	Other
DD210C	FALSE	Other	Other
DD211	FALSE	Other	Other
DD211A	FALSE	Other	Other
DD211B	FALSE	Other	Other
DD212	FALSE	Other	Other
DD212A	FALSE	Other	Other
DD212B	FALSE	Other	Other
DD213	FALSE	Other	Other
DD214	FALSE	Other	Other
DD215	FALSE	Other	Other
DD216	FALSE	Other	Other
DD216A	FALSE	Other	Other
DD217	FALSE	Other	Other
DD217A	FALSE	Other	Other
DD219	FALSE	Other	Other
DD22	FALSE	Other	Other
DD220	FALSE	Other	Other
DD220D	FALSE	Other	Other
DD220E	FALSE	Other	Other
DD220G	FALSE	Other	Other
DD220H	FALSE	Other	Other
DD220P	FALSE	Other	Other
DD220Z	FALSE	Other	Other
DD221	FALSE	Other	Other
DD221A	FALSE	Other	Other
DD221B	FALSE	Other	Other
DD221D	FALSE	Other	Other
DD221E	FALSE	Other	Other
DD221G	FALSE	Other	Other
DD221H	FALSE	Other	Other
DD221N	FALSE	Other	Other
DD221P	FALSE	Other	Other
DD221Z	FALSE	Other	Other
DD222	FALSE	Other	Other
DD222A	FALSE	Other	Other
DD222B	FALSE	Other	Other
DD222D	FALSE	Other	Other
DD222E	FALSE	Other	Other
DD222F	FALSE	Other	Other
DD222G	FALSE	Other	Other
DD222H	FALSE	Other	Other
DD222P	FALSE	Other	Other
DD222V	FALSE	Other	Other
DD222Z	FALSE	Other	Other
DD223	FALSE	Other	Other
DD223A	FALSE	Other	Other
DD223D	FALSE	Other	Other
DD223E	FALSE	Other	Other
DD223F	FALSE	Other	Other
DD223G	FALSE	Other	Other
DD223H	FALSE	Other	Other
DD223K	FALSE	Other	Other
DD223L	FALSE	Other	Other
DD223N	FALSE	Other	Other
DD223P	FALSE	Other	Other
DD223Q	FALSE	Other	Other
DD223V	FALSE	Other	Other
DD223Z	FALSE	Other	Other
DD224	FALSE	Other	Other
DD224A	FALSE	Other	Other
DD224B	FALSE	Other	Other
DD224D	FALSE	Other	Other
DD224E	FALSE	Other	Other
DD224F	FALSE	Other	Other
DD224G	FALSE	Other	Other
DD224H	FALSE	Other	Other
DD224L	FALSE	Other	Other
DD224N	FALSE	Other	Other
DD224P	FALSE	Other	Other
DD224Q	FALSE	Other	Other
DD224V	FALSE	Other	Other
DD224Z	FALSE	Other	Other
DD225	FALSE	Other	Other
DD225A	FALSE	Other	Other
DD225B	FALSE	Other	Other
DD225C	FALSE	Other	Other
DD225D	FALSE	Other	Other
DD225E	FALSE	Other	Other
DD225F	FALSE	Other	Other
DD225G	FALSE	Other	Other
DD225H	FALSE	Other	Other
DD225K	FALSE	Other	Other
DD225L	FALSE	Other	Other
DD225M	FALSE	Other	Other
DD225N	FALSE	Other	Other
DD225P	FALSE	Other	Other
DD225Q	FALSE	Other	Other
DD225V	FALSE	Other	Other
DD225Z	FALSE	Other	Other
DD226	FALSE	Other	Other
DD226A	FALSE	Other	Other
DD226B	FALSE	Other	Other
DD226D	FALSE	Other	Other
DD226E	FALSE	Other	Other
DD226F	FALSE	Other	Other
DD226G	FALSE	Other	Other
DD226H	FALSE	Other	Other
DD226L	FALSE	Other	Other
DD226N	FALSE	Other	Other
DD226P	FALSE	Other	Other
DD226V	FALSE	Other	Other
DD226Z	FALSE	Other	Other
DD227	FALSE	Other	Other
DD227A	FALSE	Other	Other
DD227B	FALSE	Other	Other
DD227D	FALSE	Other	Other
DD227E	FALSE	Other	Other
DD227F	FALSE	Other	Other
DD227G	FALSE	Other	Other
DD227H	FALSE	Other	Other
DD227L	FALSE	Other	Other
DD227P	FALSE	Other	Other
DD227Q	FALSE	Other	Other
DD227V	FALSE	Other	Other
DD227Z	FALSE	Other	Other
DD228	FALSE	Other	Other
DD228A	FALSE	Other	Other
DD228D	FALSE	Other	Other
DD228E	FALSE	Other	Other
DD228F	FALSE	Other	Other
DD228G	FALSE	Other	Other
DD228H	FALSE	Other	Other
DD228L	FALSE	Other	Other
DD228P	FALSE	Other	Other
DD228Q	FALSE	Other	Other
DD228V	FALSE	Other	Other
DD228Z	FALSE	Other	Other
DD229	FALSE	Other	Other
DD229D	FALSE	Other	Other
DD229E	FALSE	Other	Other
DD229F	FALSE	Other	Other
DD229G	FALSE	Other	Other
DD229H	FALSE	Other	Other
DD229K	FALSE	Other	Other
DD229L	FALSE	Other	Other
DD229M	FALSE	Other	Other
DD229N	FALSE	Other	Other
DD229P	FALSE	Other	Other
DD229Q	FALSE	Other	Other
DD229V	FALSE	Other	Other
DD229Z	FALSE	Other	Other
DD23	FALSE	Other	Other
DD230	FALSE	Other	Other
DD2308	FALSE	Other	Other
DD230D	FALSE	Other	Other
DD230F	FALSE	Other	Other
DD230G	FALSE	Other	Other
DD230H	FALSE	Other	Other
DD230J	FALSE	Other	Other
DD230K	FALSE	Other	Other
DD230L	FALSE	Other	Other
DD230Q	FALSE	Other	Other
DD230S	FALSE	Other	Other
DD230T	FALSE	Other	Other
DD230U	FALSE	Other	Other
DD230X	FALSE	Other	Other
DD231	FALSE	Other	Other
DD2311	FALSE	Other	Other
DD2318	FALSE	Other	Other
DD231A	FALSE	Other	Other
DD231B	FALSE	Other	Other
DD231D	FALSE	Other	Other
DD231F	FALSE	Other	Other
DD231H	FALSE	Other	Other
DD231I	FALSE	Other	Other
DD231J	FALSE	Other	Other
DD231K	FALSE	Other	Other
DD231L	FALSE	Other	Other
DD231Q	FALSE	Other	Other
DD231R	FALSE	Other	Other
DD231T	FALSE	Other	Other
DD231V	FALSE	Other	Other
DD231X	FALSE	Other	Other
DD231Y	FALSE	Other	Other
DD232	FALSE	Other	Other
DD2321	FALSE	Other	Other
DD2328	FALSE	Other	Other
DD232A	FALSE	Other	Other
DD232B	FALSE	Other	Other
DD232D	FALSE	Other	Other
DD232F	FALSE	Other	Other
DD232H	FALSE	Other	Other
DD232J	FALSE	Other	Other
DD232L	FALSE	Other	Other
DD232N	FALSE	Other	Other
DD232Q	FALSE	Other	Other
DD232X	FALSE	Other	Other
DD233	FALSE	Other	Other
DD2331	FALSE	Other	Other
DD2332	FALSE	Other	Other
DD2338	FALSE	Other	Other
DD233D	FALSE	Other	Other
DD233E	FALSE	Other	Other
DD233F	FALSE	Other	Other
DD233G	FALSE	Other	Other
DD233H	FALSE	Other	Other
DD233I	FALSE	Other	Other
DD233J	FALSE	Other	Other
DD233L	FALSE	Other	Other
DD233N	FALSE	Other	Other
DD233Q	FALSE	Other	Other
DD233R	FALSE	Other	Other
DD233T	FALSE	Other	Other
DD233X	FALSE	Other	Other
DD233Y	FALSE	Other	Other
DD233Z	FALSE	Other	Other
DD234	FALSE	Other	Other
DD2341	FALSE	Other	Other
DD2348	FALSE	Other	Other
DD234A	FALSE	Other	Other
DD234B	FALSE	Other	Other
DD234D	FALSE	Other	Other
DD234F	FALSE	Other	Other
DD234G	FALSE	Other	Other
DD234H	FALSE	Other	Other
DD234I	FALSE	Other	Other
DD234J	FALSE	Other	Other
DD234K	FALSE	Other	Other
DD234L	FALSE	Other	Other
DD234M	FALSE	Other	Other
DD234N	FALSE	Other	Other
DD234Q	FALSE	Other	Other
DD234R	FALSE	Other	Other
DD234T	FALSE	Other	Other
DD234X	FALSE	Other	Other
DD234Y	FALSE	Other	Other
DD235	FALSE	Other	Other
DD2351	FALSE	Other	Other
DD2352	FALSE	Other	Other
DD2358	FALSE	Other	Other
DD235A	FALSE	Other	Other
DD235B	FALSE	Other	Other
DD235C	FALSE	Other	Other
DD235D	FALSE	Other	Other
DD235E	FALSE	Other	Other
DD235G	FALSE	Other	Other
DD235H	FALSE	Other	Other
DD235I	FALSE	Other	Other
DD235J	FALSE	Other	Other
DD235K	FALSE	Other	Other
[truncated: 9,503 more rows]
